# Supplementary material for: Oleocanthal Ameliorates Metabolic and Behavioral Phenotypes in a Mouse Model of Alzheimer’s Disease
Source: Molecules. 2023 Jul 23;28(14):5592. doi: 10.3390/molecules28145592 (PMC10385639; doi:10.3390/molecules28145592)
Supplement: Supplementary file 1 [file molecules-28-05592-s001.zip]

Archive with 1 entries (1 files):
- molecules-2474955-supplementary.pdf
